# Supplementary material for: Structural basis of Fusobacterium nucleatum adhesin Fap2 interaction with receptors on cancer and immune cells
Source: Nat Commun. 2025 Aug 29;16:8104. doi: 10.1038/s41467-025-63451-w (PMC12397386; doi:10.1038/s41467-025-63451-w)
Supplement: Supplementary file 9 — Source Data [file 41467_2025_63451_MOESM9_ESM.zip]

Archive with 7 entries (6 files):
- Roderer_source data file/
- Roderer_source data file/486048_2_data_set_11145041_szlb3h.xlsx
- Roderer_source data file/486048_2_data_set_11145728_szlvp0.zip
- Roderer_source data file/486048_2_data_set_11145729_szlnp0.zip
- Roderer_source data file/486048_2_data_set_11146630_szlfjx.zip
- Roderer_source data file/486048_2_data_set_11146631_szljjx.zip
- Roderer_source data file/486048_2_data_set_11146692_szlfgv.zip
